# Supplementary material for: Associations of Preterm Birth with Dental and Gastrointestinal Diseases: Machine Learning Analysis Using National Health Insurance Data
Source: Int J Environ Res Public Health. 2023 Jan 18;20(3):1732. doi: 10.3390/ijerph20031732 (PMC9914760; doi:10.3390/ijerph20031732)
Supplement: Supplementary file 1 [file ijerph-20-01732-s001.zip]

Archive with 1 entries (1 files):
- ijerph-2154604-SI.pdf
